# Supplementary material for: Comparative study on differential expression analysis methods for single-cell RNA sequencing data with small biological replicates: Based on single-cell transcriptional data of PBMCs from COVID-19 severe patients
Source: PLoS One. 2024 Mar 27;19(3):e0299358. doi: 10.1371/journal.pone.0299358 (PMC10971542; doi:10.1371/journal.pone.0299358)
Supplement: S1 File — (R) [file pone.0299358.s002.R]

#Simulated data generation
  #tweedie distribution
  library(tweedie)
  sim <- function(t){       
    data=as.data.frame(matrix(nrow=10000,ncol=2*t))
    colnames(data) <- c(rep('control',t),rep('case',t))
    for (i in 1:t){
      data[1:10000,i] <-  rtweedie(10000,xi=1.2,mu=20,phi=2)
    } 
    for (i in ((t+1):(2*t))){
      data[1:9000,i] <- rtweedie(9000,xi=1.2,mu=20,phi=2)
      data[9001:9500,i] <- rtweedie(500,xi=1.2,mu=10,phi=1.8)
      data[9501:10000,i] <- rtweedie(500,xi=1.2,mu=40,phi=2.2)
    }
  return (data)
  }  
  
#Evaluation Metrics--ROC curve
  ROC <- function(p){
    threshold <- seq(0,1,0.001)
    tpr <- c()
    fpr <- c()
    for (i in threshold){
      sig <- as.data.frame(p[which(p$p_value<i),])
      sig_name <- as.numeric(sig$id)
      tpr <- c(tpr,sum(sig_name>9000)/1000)
      fpr <- c(fpr,sum(sig_name<=9000)/9000)
    }
    #plot(fpr,tpr,type='s',xlab = 'False Positive Rate',ylab = 'True Positive Rate')
    AUC <- 0
    for (i in 1:1000){
      area <- (tpr[i]+tpr[i+1])/2*(fpr[i+1]-fpr[i])
      AUC <- AUC+area
    } 
    return(AUC)
  }
  
#Comparation on simulated data
  #T-test
  TP <- c()     
  FP <- c()     
  Rank <- c()
  F1 <- c()
  AUC <- c()
  for (j in 1:30){
    t <- 5
    a <- 0.05
    set.seed(j*10)
    data <- sim(t)
    p_value <- c()
    for (i in 1:10000){
      count <- as.numeric(data[i,])
      group <- c(rep('control',t),rep('case',t))
      res <- t.test(count~group,exact=FALSE)
      p_value <- c(p_value,res$p.value)
    }
    p <- as.data.frame(p_value)
    p <- cbind(1:10000,p)
    colnames(p) <- c('id','p_value')
    TP <- c(TP,sum(which(p$p_value<a)>9000))   
    FP <- c(FP,sum(which(p$p_value<a)<=9000))
    if(TP[j]!=0){
      p2 <- p
      p2 <- p2[order(p2$p_value),]
      rownames(p2) <- 1:10000
      p3 <- p2[which(p2$p_value<a),]
      p3$rank <- 1:nrow(p3)
      p4 <- p3[which(p3$id>9000),]
      Rank <- c(Rank,sum(p4$rank)/nrow(p4))
    }else{Rank <- NA}
    F1 <- c(F1,2*TP/(TP+FP+1000))
    AUC <- c(AUC,ROC(p))
  }
  
  #Wilcoxon
  TP <- c()     
  FP <- c()     
  Rank <- c()
  F1 <- c()
  AUC <- c()
  for (j in 1:30){
    t <- 5
    a <- 0.05
    set.seed(j*10)
    data <- sim(t)
    p_value <- c()
    for (i in 1:10000){
      count <- as.numeric(data[i,])
      group <- c(rep('control',t),rep('case',t))
      res <- wilcox.test(count~group,exact=FALSE)
      p_value <- c(p_value,res$p.value)
    }
    p <- as.data.frame(p_value)
    p <- cbind(1:10000,p)
    colnames(p) <- c('id','p_value')
    TP <- c(TP,sum(which(p$p_value<a)>9000))   
    FP <- c(FP,sum(which(p$p_value<a)<=9000))
    if(TP[j]!=0){
      p2 <- p
      p2 <- p2[order(p2$p_value),]
      rownames(p2) <- 1:10000
      p3 <- p2[which(p2$p_value<a),]
      p3$rank <- 1:nrow(p3)
      p4 <- p3[which(p3$id>9000),]
      Rank <- c(Rank,sum(p4$rank)/nrow(p4))
    }else{Rank <- NA}
    F1 <- c(F1,2*TP/(TP+FP+1000))
    AUC <- c(AUC,ROC(p))
  }
  
  #Limma_voom
  library(limma)
  TP <- c()     
  FP <- c()    
  Rank <- c()
  F1 <- c()
  AUC <- c()
  for (j in 1:30){
    t <- 5
    a <- 0.05
    group <- c(rep('control',t),rep('case',t))
    set.seed(j*10)
    data <- sim(t)
    des <- model.matrix(~0+group)
    colnames(des) <- c('case','control')
    contrast.matrix <- makeContrasts(case-control,levels = des)
    d.norm <- voom(data,design = des)
    fit <- lmFit(d.norm,des)
    fit2 <- contrasts.fit(fit,contrast.matrix)
    fit2 <- eBayes(fit2)
    p <- as.data.frame(fit2$p.value)
    p <- cbind(1:10000,p)
    colnames(p) <- c('id','p_value')
    TP <- c(TP,sum(which(p$p_value<a)>9000))   
    FP <- c(FP,sum(which(p$p_value<a)<=9000))
    p2 <- p
    p2 <- p2[order(p2$p_value),]
    rownames(p2) <- 1:10000
    p3 <- p2[which(p2$p_value<a),]
    p3$rank <- 1:nrow(p3)
    p4 <- p3[which(p3$id>9000),]
    Rank <- c(Rank,sum(p4$rank)/nrow(p4))
    F1 <- c(F1,2*TP/(TP+FP+1000))
    AUC <- c(AUC,ROC(p))
  }
  
  #DESeq2
  library(DESeq2)
  TP <- c()
  FP <- c()    
  Rank <- c()
  F1 <- c()  
  AUC <- c()
  for (j in 1:30){
    t <- 5
    a <- 0.05
    group <- c(rep('control',t),rep('case',t))
    set.seed(j*10)
    data <- round(sim(t),0)
    cData <- data.frame(type=as.factor(group))
    d.deseq <- DESeqDataSetFromMatrix(countData = data,colData = cData,design = ~type)
    d.deseq <- DESeq(d.deseq)
    res <- results(d.deseq, contrast = c('type', 'case', 'control'))
    p <- as.data.frame(res$pvalue)
    p <- cbind(1:10000,p)
    colnames(p) <- c('id','p_value')
    TP <- c(TP,sum(which(p$p_value<a)>9000))   
    FP <- c(FP,sum(which(p$p_value<a)<=9000))
    if(TP[j]!=0){  
      p2 <- p
      p2 <- p2[order(p2$p_value),]
      rownames(p2) <- 1:10000
      p3 <- p2[which(p2$p_value<a),]
      p3$rank <- 1:nrow(p3)
      p4 <- p3[which(p3$id>9000),]
      Rank <- c(Rank,sum(p4$rank)/nrow(p4))
    }else{Rank <- NA}
    F1 <- c(F1,2*TP/(TP+FP+1000))
    AUC <- c(AUC,ROC(p))
  }
  
  #SAMSeq
  library(samr)
  TP <- c()     
  FP <- c()   
  Rank <- c()
  F1 <- c() 
  AUC <- c()
  for (j in 1:30){
    t <- 5
    a <- 0.05
    set.seed(j*10)
    data <- round(sim(t),0)
    num.grp <- c(rep(1,t),rep(2,t))
    samfit <- SAMseq(data,num.grp, resp.type="Two class unpaired", 
                     genenames=rownames(data),
                     fdr.output=0.01,nperms=10)
    pvalues <- samr.pvalues.from.perms(samfit$samr.obj$tt, samfit$samr.obj$ttstar)    
    p <- as.data.frame(pvalues)
    p <- cbind(1:10000,p)
    colnames(p) <- c('id','p_value')
    TP <- c(TP,sum(which(p$p_value<a)>9000))
    FP <- c(FP,sum(which(p$p_value<a)<=9000))
    p2 <- p
    p2 <- p2[order(p2$p_value),]
    rownames(p2) <- 1:10000
    p3 <- p2[which(p2$p_value<a),]
    p3$rank <- 1:nrow(p3)
    p4 <- p3[which(p3$id>9000),]
    Rank <- c(Rank,sum(p4$rank)/nrow(p4))
    F1 <-c(F1,2*TP/(TP+FP+1000))
    AUC <- c(AUC,ROC(p))
  }
  
  #ROSeq
  library(ROSeq)
  TP <- c()     
  FP <- c()   
  Rank <- c()
  F1 <- c()  
  AUC <- c()
  for (j in 1:30){
    t <- 5
    a <- 0.05
    set.seed(j*10)
    data <- sim(t)
    samples<-list()
    samples$count<-data
    samples$group<-c(rep(1,t),rep(2,t))
    output<-ROSeq(countData=samples$count, condition = samples$group, numCores=1)
    p <- as.data.frame(output[1:10000,1])
    p <- cbind(1:10000,p)
    colnames(p) <- c('id','p_value')
    TP <- c(TP,sum(which(p$p_value<a)>9000))
    FP <- c(FP,sum(which(p$p_value<a)<=9000))
    p2 <- p
    p2 <- p2[order(p2$p_value),]
    rownames(p2) <- 1:10000
    p3 <- p2[which(p2$p_value<a),]
    p3$rank <- 1:nrow(p3)
    p4 <- p3[which(p3$id>9000),]
    Rank <- c(Rank,sum(p4$rank)/nrow(p4))
    F1 <- c(F1,2*TP/(TP+FP+1000))
    AUC <- c(AUC,ROC(p))
  }
  
  #DEsingle
  library(DEsingle)
  TP <- c()     
  FP <- c()   
  Rank <- c()
  F1 <- c()  
  AUC <- c()
  for (j in 1:30){
    t <- 5
    a <- 0.05
    set.seed(j*10)
    counts <- sim(t)
    group <- factor(c(rep(1,t), rep(2,t)))
    results <- DEsingle(counts = counts[1:5000,],group = group)
    results2 <- DEsingle(counts = counts[5001:10000,],group = group)
    all <- rbind(results,results2)
    p <- all$pvalue
    p <- as.data.frame(p)
    p$id <- rownames(all)
    colnames(p) <-  c('p_value','id')
    rownames(p) <- p$id
    TP <- c(TP,sum(p[p$p_value<0.05,]$id>9000))
    FP <- c(FP,sum(p[p$p_value<0.05,]$id<=9000))
    p2 <- p
    p2 <- p2[order(p2$p_value),]
    rownames(p2) <- 1:10000
    p3 <- p2[which(p2$p_value<a),]
    p3$rank <- 1:nrow(p3)
    p4 <- p3[which(p3$id>9000),]
    Rank <- c(Rank,sum(p4$rank)/nrow(p4))
    F1 <- c(F1,2*TP/(TP+FP+1000))
    AUC <- c(AUC,ROC(p))
  }
  
  #DEF-scRNA-seq
  TP <- c()     
  FP <- c()
  Rank <- c()
  F1 <- c()   
  AUC <- c()
  N=1000
  for (j in 1:30){
    t <- 5
    a <- 0.05   #显著性水平
    set.seed(j*10)
    data <- sim(t)
    data2 <- as.data.frame(matrix(nrow = 10000,ncol = 2*t))
    for (i in 1:10000){
      for (j in 1:(2*t)){
        data2[i,j]=data[i,j]/sum(data[i,])
      }
    }
    H= as.data.frame(matrix(nrow = 10000,ncol = 1))
    Q= as.data.frame(matrix(nrow = 10000,ncol = 2))
    for (i in 1:10000){
      for (j in 1:(2*t)){
        Q[i,1]=data2[i,1]+data2[i,2]+data2[i,3]+data2[i,4]+data2[i,5]
        Q[i,2]=data2[i,6]+data2[i,7]+data2[i,8]+data2[i,9]+data2[i,10]
      }}
    for (i in 1:10000){
      H[i,1]=(Q[i,1]*log10(Q[i,1])+Q[i,2]*log10(Q[i,2]))/log10(2)+1
    }
    H[is.na(H)] = 0
    H <- cbind(1:10000,H)
    colnames(H) <- c('id','p_value')
    H2 <- H
    H2$id <- 1:10000
    H2 <- H2[order(H$V1,decreasing = TRUE),]
    H3 <- H2[1:N,]
    H3$rank <- 1:N
    H4 <- H3[which(H3$id>9000),]
    Rank <- c(Rank,mean(H4$rank))
    TP <- c(TP,sum(H2[1:N,]$id>9000))  
    FP <- c(FP,sum(H2[1:N,]$id<=9000))
    F1 <- c(F1,2*TP/(TP+FP+1000))
    AUC <- c(AUC,ROC2(H.scale))
  }
  
#Comparation on Real Dataset
  #load data
  library(Seurat)
  samples=list.files('GSE150861_RAW3/')
  sceList = lapply(samples,function(pro){ 
    folder=file.path("GSE150861_RAW3/",pro)
    CreateSeuratObject(counts = Read10X(folder), 
                       project = pro )
  })
  sce.big <- merge(sceList[[1]],
                   y=c(sceList[[2]]),
                   add.cell.ids=samples,
                   project="ls_12")
  sce.big[['percent.mt']] <- PercentageFeatureSet(sce.big, pattern = 'MT-')/100
  
  #Quality Control
  library(ggplot2)
  VlnPlot(sce.big, features = 'nFeature_RNA',pt.size=1)
  VlnPlot(sce.big, features = 'nCount_RNA',pt.size=1)
  VlnPlot(sce.big, features = 'percent.mt',pt.size=1)
  sce.big <- subset(sce.big,subset = nFeature_RNA>200 & nFeature_RNA<2000 & percent.mt<15)
  
  #Normalization
  sce.big <- NormalizeData(sce.big, normalization.method = 'LogNormalize',scale.factor = 10000)
  sce.big$RNA@data[1:5,1:5]
  all.genes <- rownames(sce.big)
  sce.big <- ScaleData(sce.big, features = all.genes)
  sce.big$RNA@scale.data[1:5,1:5]
  
  #Feature Selection
  sce.big <- FindVariableFeatures(sce.big, selection.method = 'vst', nfeatures = 15000)
  sce.big_hv <- sce.big[VariableFeatures(sce.big)]
  sce.big_hv$RNA@data[1:5,1:5]
  
  #Dimensionality Reduction
  sce.big_hv <- RunPCA(sce.big_hv, features = VariableFeatures(object = sce.big))
  ElbowPlot(sce.big_hv, ndims = 50)
  sce.big_hv <- RunUMAP(sce.big_hv, dims = 1:11)
  DimPlot(sce.big_hv,reduction = 'umap')
  
  #Clustering
  sce.big_hv <- FindNeighbors(sce.big_hv,dims = 1:11)
  sce.big_hv <- FindClusters(sce.big_hv,resolution = 0.2,algorithm = 1)
  DimPlot(sce.big_hv,reduction = 'umap', group.by = 'seurat_clusters', label=T)
  as.data.frame(sort(table(sce.big_hv$seurat_clusters)))
  
  #Clustering Annotation
  new.cluster.ids <- c('CD4+memory T','CD8+T','Effector CD8+memory T','B','CD141+DCs','CD14+Mono',
                       'Navie CD4+T','CD14+Mono','Monocyte','MK progenitor cell','NK','Multilymphoid progenitor cell','unknow')
  names(new.cluster.ids) <- levels(sce.big_hv)
  sce.big_hv <- RenameIdents(sce.big_hv, new.cluster.ids)
  DimPlot(sce.big_hv, reduction = "umap", label = TRUE, pt.size = 1,label.size = 3)
  DimPlot(sce.big_hv,reduction = 'umap',split.by = 'orig.ident', label=TRUE,pt.size = 1,label.size = 3)
  
  #DE analysis
    #DESeq2
    library(DESeq2)
    cData <- data.frame(type=as.factor(group))
    rownames(cData) <- colnames(data)
    d.deseq <- DESeqDataSetFromMatrix(countData = data,colData = cData,design = ~type)
    d.deseq <- DESeq(d.deseq)
    res <- results(d.deseq, contrast = c('type', 'remission', 'severe'))
    sig <- res[which(res$padj<0.05),]
    sig.deseq <- rownames(sig)
    
    #Limma_voom
    des <- model.matrix(~0+group)
    colnames(des) <- c('severe','remission')
    contrast.matrix <- makeContrasts(remission-severe,levels = des)
    d.norm <- voom(data,design = des)
    fit <- lmFit(d.norm,des)
    fit2 <- contrasts.fit(fit,contrast.matrix)
    fit2 <- eBayes(fit2)
    topTable(fit2,adjust='BH')
    all <- topTable(fit2,adjust.method = 'BH',number = 33538)
    sig2 <- all[all$adj.P.Val<0.05,]
    sig.limma <- rownames(sig2)
    
    #SAMSeq
    library(samr)
    set.seed(123)
    num.grp <- c(1,1,1,2,2,2)
    samfit <- SAMseq(data,num.grp, resp.type="Two class unpaired", 
                     genenames=rownames(data),
                     fdr.output=0.5,nperms=20)
    sam <- as.data.frame(samfit$siggenes.table$genes.lo)
    sam.select <- sam$`Gene ID`
    
    #DEF-scRNA-seq
    data2 <- as.data.frame(matrix(nrow = 33538,ncol = 6))
    for (i in 1:33538){
      for (j in 1:6){
        data2[i,j]=data[i,j]/sum(data[i,])
      }
    }
    H= as.data.frame(matrix(nrow = 33538,ncol = 1))
    Q= as.data.frame(matrix(nrow = 33538,ncol = 2))
    for (i in 1:33538){
      for (j in 1:6){
        Q[i,1]=data2[i,1]+data2[i,2]+data2[i,3]
        Q[i,2]=data2[i,4]+data2[i,5]+data2[i,6]
      }
    }
    for (i in 1:33538){
      H[i,1]=(Q[i,1]*log10(Q[i,1])+Q[i,2]*log10(Q[i,2]))/log10(2)+1
    }
    H[is.na(H)] = 0
    H <- cbind(rownames(data),H)
    colnames(H) <- c('id','DEF_value')
    H <- H[order(H$DEF_value,decreasing = TRUE),]
    H.select <- H[H$DEF_value>0.3,]$id
    
    #Veen Diagram
    library(VennDiagram)
    venn_data <- list(`DESeq2`=sig.deseq,
                      `Limma_voom`=sig.limma,
                      `SAMSeq`=sam.select,
                      `DEF-scRNA-seq`=H.select)
    windowsFonts(Palatino_Linotype=windowsFont("Palatino Linotype"))
    venn.diagram(venn_data,
                 col='white',
                 fill=c('#fb0007','#139177','#ed9e08','#f56f08'),
                 filename=paste('option',"-",Sys.Date(),".venn.tiff",sep=""),
                 fontfamily='Palatino_Linotype',resolution=300,
                 cex=1.8,cat.cex=1.8)
  
  
